# Supplementary material for: High-density linkage map construction and identification of loci regulating fruit quality traits in blueberry
Source: Hortic Res. 2021 Aug 1;8:169. doi: 10.1038/s41438-021-00605-z (PMC8325695; doi:10.1038/s41438-021-00605-z)
Supplement: Supplementary file 2 — Supplementary Table S1-S5 - revised [file 41438_2021_605_MOESM2_ESM.xlsx]

## Sheet: Supplementary Table 1
Supplementary Table 1. Summary of the phenotypic values and broad sense heritability estimates of FQ traits from RxA mapping population
Traits	Min	Max	Mean	Fold	H2(%)
TA_2016	0.19	2	0.670804	10.52
TA_2017	0.17	1.7	0.661407	10
TA_2018	0.17	1.8	0.7884	10.5882
TA_BLUE	0.18	1.83333	0.70687	10.2	60
pH_2016	2.27	4.85	3.6383	2.13656
pH_2017	3	4.85	3.74025	1.61667
pH_2018	3.01	4.85	3.43357	1.6113
pH_BLUE	2.76	4.85	3.60404	1.78818	52
FW_2016	0.69	3.45	1.84913	5
FW_2017	0.52	3.38	1.456	6.5
FW_2018	0.43	2.73	1.40876	6.34884
FW_BLUE	0.546667	3.18667	1.5713	5.94961	74
TSS_2017	7.6	18.5	13.0141	2.43421
TSS_2016	8.4	17.7	12.1495	2.10714
TSS_2018	8.3	17	11.855	2.04819
TSS_BLUE	8.1	17.7333	12.3395	2.19652	46

## Sheet: Supplementary Table 2
Supplementary Table 2. Analysis of variance for fruit quality traits in Reveille x Arlen mapping population
Traits	Source of variance	DF	SS	MS	P_value
TSS	Genotype	268	2596	9.69	2.39e-16	***
	Year	2	253	126.33	1.76e-12	***
	Genotype:Year	290	1581	5.45	0.0229	*
TA	Genotype	281	103.03	0.3667	0	***
	Year	2	6.1	3.0489	0	***
	Genotype:Year	398	66.29	0.1666	0	***
pH	Genotype	263	82.66	0.314	0	***
	Year	2	12.65	6.324	0	***
	Genotype:Year	214	42.93	0.201	0	***
FW	Genotype	282	332.2	1.178	0	***
	Year	2	50.5	25.233	0	***
	Genotype:Year	294	66.7	0.227	0	***
DF, degree of freedom; SS, sum square ; MS, mean sum square

## Sheet: Supplementary Table 3
Supplementary Table 3. List of QTLs , physical position in Draper genome and predicted function of the QTLs.
QTL	Closest SNP_ID	Best simple model	Scalfold_ID on Draper genome	physical location (Draper genome)	Description	Chr	Arlen	Reveille	Ref	Alt	Probe Sequence		Coordinate in the Draper genome (V. corymbosum cv. Draper v1.0 genome scaffolds)	Sequence information on Draper genome
TA-QTL on chromosome 3	Chr03_49554919	H8	VaccDscaff9-augustus-gene-379.23	37888696 to 37896819	H(+)-ATPase	III	0	1	C	T	TTTAGACATCTGAAAATTGATCCAAATACAGCTATCGTTTAGTCTATTAATAGTACAACAGGAAATTAAAGCTAAAAATGGTGGACCCCAGTTAGGTCAC[C/T]AGATCCCAAATTATCGAAAGGGGGACTTTACTTCTAATTTTTTTTTTTTTTAATGCAGCCGAATATATCACGAAATAGTATGAGAAGGGGGACAAAAGAA		>VaccDscaff9 VaccDscaff9:37888696..37896819 (+ strand) class=gene length=8124	AACCATAAATGCATGGGAAATTGAAGTTGGTTATAAAAGAAAGACTCCGCCTCTAAAAAGAAGCTTCACCTCAAATAGGAAACCATTCATTCATTCAACAAACCACGGAATTTGTAATGGGAACGAATTGCTAAGATCGAAAGAAAAGCTAATCCATCACGGTGTGTCATCATTATAAAAGGGAAGCCAGAGAGTTTGAGATTTCTAGAGAGAGAATGGCGGACAAACAACGTATCAGCTTAGAAGAAATCAAGAATGAGAACGTTGATCTCGTAAGCACGTTTTTTCGATCTCGTCTTCTTCTATATCGATTTCTGATCTCTTCTTCTGTTTTTTGATCTCGTCTTCTATATCGATTTGATCTTTTCTTCTGTTTCTGCTCGTCCGATTGTTATCTGC…
TSS_QTL on chromosome 7	Chr07_10772552	H5	VaccDscaff23-processed-gene-303.9	30356974 to 30357173	UDP-glucosyltransferase	VII	0	1	T	C	CATGGTGGAAACAAATTACAACATCCAAGAAAAAGTATGGAATACCATACCCTGTCCAGTTTACCGGAGGTACCAACATTGGCATGTATGGAATCACCAT[G/A]TGCCTAGCCTGGTTGGAAAACAGAGATTAGATGTATAAGGCAGGAAAAATATTTAATGAGAGAACTACTGCATCCTCAAAAAAATTGACAACTTTTTTGA		>VaccDscaff23 VaccDscaff23:30364258..30365667 (- strand) class=gene length=1410	ATGTCAAATTTGCACATCCTGATCTTCCCATACCCAGCACAAGGCCACATGCTACCAATGCTGGACCTAGCCCACCAACTAGCCCTCCGTGGGCTGACCCTCACAATACTAGTCACACCCAAGAACCTCCCAAACCTAAGCCCACTTCTCTCGGCCCACCCATCTTCCATCCAAACCCTAGTCCTCCCTTTCCCCCACCACCCCTCTCTTCCCTCCGGCGTTGAAAACGTCAGAGACGTCGGTAATTTGGGCAACTTAACCATCACCAATGCTTTGGGCCAGCTTTACGGCCCAATAGTCCATTGGTTCGAAGCCCACTCTTCACCTTCTATTGCCATCCTCTCTGACTACTTCTTGGGCTGGACCCATCATTTGGCCCACCAACTTGGTGTACCCAGG…

## Sheet: Supplementary Table 4
Supplementary Table 4. Metabolite peaks annotated and quantified
Quant shift	Confidence level	Annotation
	2B	3-hydroxybutyrate
3	2B	4-aminobutyrate
	2B	Acetate
1.47	2B	Alanine
5.22	2B	alpha-Glucose
4.49	2A	Arabinose
1.68	2B	Arginine
2.93	2B	Aspargine
	2A	Aspartate
4.64	2A	beta-Glucose
6.94	2B	Chlorogenic acid
3.19	2B	Choline or O-phosphocholine
	2B	Cinnamic acid
2.53	2B	Citrate
	3	Disaccharide (4.47 ppm)
	3	Fatty acid derivative (1.24 ppm)
	3	Fatty acids, overlapped (0.89 ppm)
6.35	2A	Ferulate
4.11	2B	Fructose
	2B	Galactose or lactose
3.24	2B	Glucose
2.45	2B	Glutamine
	2A	Glycerate
8.33	2A	Inosine
1.01	2B	Isoleucine
	2A	Kynurenate
0.95	2A	Leucine
2.38	2B	Malate
	2A	Maleate
5.37	2B	Maltose
	2B	Myo-inositol
	3	N-acetyl amino acid
	3	NAD or adenosine derivative (8.45 ppm)
9.34	2A	NAD+NADH
	3	Nucleoside, UDP derivatives (5.97 ppm)
1.97	2B	Quinic acid
	2A	Ribose
2.4	2B	Succinate
5.41	2B	Sucrose
	3	Sugars, overlapped (3.94 ppm)
	3	Sugars, overlapped (4.56 ppm)
	3	Sugars, overlapped (4.58 ppm)
1.32	2B	Threonine or lactate
	3	UDP derivatives, overlapped (7.94 ppm)
	4	Unknown (1.39 ppm)
	4	Unknown doublet (5.49 ppm)
	4	Unknown doublet (5.81 ppm)
	4	Unknown multiplet (5.09 ppm)
	4	Unknown singlet (3.33 ppm)
	4	Unknown singlet (4.55 ppm)
	4	Unkown multiplet (1.87 ppm)
	2A	Uridine
1.03	2B	Valine
Confidence levels used to annotate NMR data: 2A – Matched 1H spectra to reference library entry; 2B – Matched multiple data points (1D and/or 2D); 3 – compound class; 4 – unknown

## Sheet: Supplementary Table 5
Supplementary Table 5. Summary of phenotypic variation of 25 metabolites
Traits	Min	Max	Mean	SD	Fold-changes
Leucine	14.7633	75	36.289	18.0158	5.08015
Isoleucine	3.06003	12	6.7859	2.40999	3.92153
Valine	24.7126	120	58.6225	27.3862	4.85582
Threonine_lactate	16.2048	50	25.109	6.00488	3.08551
Alanine	34.9665	200	103.025	45.3052	5.71976
Arginine	91.9223	700	265.771	143.939	7.61513
Aspargine	6.19698	28	14.233	4.97808	4.51833
X4.amino_butyrate	69.1239	175	112.804	28.0599	2.53169
Glutamine	40.4966	200	110.082	35.3985	4.93869
Quinic_acid	56.55	350	147.782	76.6826	6.18921
Malate	23.2769	60	41.7382	8.96037	2.57766
Succinate	9.52312	32.6696	19.7431	4.48056	3.43055
Citrate	37.3456	1700	736.046	451.908	45.5207
Ferulate	0.646045	6	2.65352	0.980379	9.28728
Glucose	6892.79	10000	8487.66	585.437	1.45079
Gructose	5094.72	7498.24	6587.18	491.075	1.47177
Arabinose	31.7259	42.713	37.417	2.28409	1.34631
Beta.glucose	8098.13	11669	10125.5	844.737	1.44095
Alpha.glucose	4054.15	5653.54	4928.39	361.985	1.39451
Maltose	29.2887	45	37.703	3.55608	1.53643
Sucrose	101.984	600	279.995	105.375	5.8833
CHA	66.931	238.682	133.609	37.769	3.5661
Inosine	0.873839	3.76428	2.3526	0.560306	4.30775
NAD_NADH	0.562789	1.6	1.12338	0.250063	2.84298
choline_O.phosphocholine	114.467	259.763	179.694	26.1442	2.26932
